# Supplementary material for: A severe leakage of intermediates to shunt products in acarbose biosynthesis
Source: Nat Commun. 2020 Mar 19;11:1468. doi: 10.1038/s41467-020-15234-8 (PMC7081202; doi:10.1038/s41467-020-15234-8)
Supplement: Supplementary file 4 — Supplementary Dataset 1 [file 41467_2020_15234_MOESM4_ESM.xlsx]

## Sheet: Sheet1
	Primers used in this study
	Primers	Sequences (5' to 3')	Description
	acb-L	GTGAATTCTTGACCCAGGAAGTGGCGATCATC	Construction of pLQ759 and verification of QQ-3
		GCAAGCTTCAGATCCTCGATCTTGAGCTGTAC
	acb-R	GCAAGCTTGTGCAGTTCACCGTTCAGAACC
		GAGGTACCCACCTACAACGACATCCAGAAG
	acb-V-F	GTTCCTTGTTGATGAACACCAGCGGTG
	acb-V-R	CTGATTTTGATCAACGTCTCGTTCCAGCTG
	acb-I-F	CACCTTTCAAGGAGATCCATGTCGGAG	Verification of QQ-3::pLQ666
	acb-I-R	CAATTGTGCAGGTCGGTGGAGACG
	acbC-L	GAGAATTCCAGCTGGACATCAACGTGCAC	Construction of pLQ760 and verification of QQ-4
		GACTTAAGCAGCAGGTCGGTGGAGTCCAG
	acbC-R	GACTTAAGGTGTCACGTTCGTCAACGACG
		GCAAGCTTCAGGAACTCCTCGCCGATGAG
	CV-F	GACCAGATCCACCTCAAGGAC
	CV-R	GACCGATCGCAAAGGTCACGAC
	acbJ-L	GCTCTAGAGACACGGTGGACTTCCTGAC	Construction of pLQ761 and verification of QQ-5
		GAGAATTCGGTGCCGAAGTCGTACACCTG
	acbJ-R	GAGAATTCGACCTGCCGATGTTCGACTG
		GCAAGCTTGAACAGGCCGAGAATGTGGTC
	JV-F	GTGTTCCTGCTGACGCTG
	JV-R	GTGGTCCAGTCGACCGAC
	8310-L	GTGAATTCGTACCACTCGAACGAGATCCTC	Construction of pLQ762 and verification of QQ-6
		GACTTAAGGTCGAGGGTGACCTGGCTGATC
	8310-R	GACTTAAGGACGACGTCACGCTGGCGAAC
		GCAAGCTTCGAGGAGCAAGATTTCGAGCTG
	8310V-F	CTTCCAGCATCACGTCGAC
	8310V-R	CCTGTTCCACGGCATCCAG
	2834d-L	GCTCTAGACTGATACGCCGATCGACGAC	Construction of pLQ763 and verification of QQ-7
		GACTTAAGGATATCCGGGTTGCTCAACCTG
	WVp	GACTTAAGGCAAGAACTTGCTGAAACTTTC
		GCCTCCACCATTCCTGAAGGGGATAGCCG
	2834d-R	CCCTTCAGGAATGGTGGAGGCGGTTTTGTTC
		GCAAGCTTCTGAAAATCAGCACCTTCACG
	2834dV-F	CTGATGAATGAGGTCGAGGAG
	2834dV-R	GAACTCGCCGATCCACTCGTC
	acbJd-L	GCTCTAGACACCAGTGCGTTGTGGCTGG	Construction of pLQ764 and verification of QQ-8
		CGAAGCTTTCAGGCGGAAGCCTCGGACAG
	kasOp*-acbJ	GCAAGCTTTGTTCACATTCGAACGGTCTC
		GCAAGCTTTCATCGCAGGCTTGCCTTTCGG
	acbJd-R	GCAAGCTTCACTGCTTTCATCATCTGGTC
		GAGAATTCCAACGGCAACTACTACCTCG
	JdV-F	CTTCCGTCGTCAGATCAGGACAC
	JdV-R	CAACAACTGCCAGAGCTGGAAC
	7966-L	GCTCTAGACCTCAAGCTCAACGGCGTCAAG	Construction of pLQ765 and verification of QQ-9
		GCGAATTCCGTACCGTTGCGCGAACGCGTC
	7966-R	GCGAATTCTGGTCAGCCAGACCACGACGCTC
		GCAAGCTTCGAGATGCACGAGCTGATCACG
	7966V-F	CAGCACGTACACCTGGAAGC
	7966V-R	GATCGCCTGCCTGGCCTATG
	7511-L	GCTCTAGACAGCACCTGCACGTGGTTGACG	Construction of pLQ766 and verification of QQ-10
		GCGAATTCGTACGCCCGCGTGTGATGTTTGC
	7511-R	GCGAATTCGATCAGGCCCTGGAGCAAGGCC
		GCAAGCTTCGACCTGCGCATCGAACACTGG
	7511V-F	GGAGAGCGACGACGATCGTC
	7511V-R	GTCCAGTTAGCGCCTGTTTC
	5736-L	AGTCTAGACTTCGTCAGTCCTACCAGTGCG	Construction of pLQ767 and verification of QQ-11
		AGTGAATTCGAGCCGTCATCACTCATGCGTC
	5736-R	AGTGAATTCGCTGGACTTCACCGTGAACGG
		AGAAGCTTCTGCGCCTCGCGCTGATGAACAC
	5736V-F	CATGCCGATGACCCGGTAAC
	5736V-R	GAGGTGGAGAACCTGCTCAC
	7667-L	AGTCTAGAGTGAACGTGAAGTCGCACGTTC	Construction of pLQ768 and verification of QQ-12
		GTGAATTCGTACACGTGCTCGTCCATGAAG
	7667-R	GTGAATTCGTCGAATGGATCCTGGACAAGG
		AGAAGCTTGAACCTTACGCGTTGCAGCTAGC
	7667V-F	GTGCACTACCGATTCACCAAG
	7667V-R	GCCAGTTTGGCGATCCGATC
	acbN-L	GCGAATTCTGCCTGGACCCGGAACTCGAC	Construction of pLQ768 and verification of SE50/110ΔacbN
		GCCTTAAGGCCACAGACGGTCACCTCG
	acbN-R	GCCTTAAGCGGATGCCGGTGTCGCAGAG
		GCAAGCTTCTTGATCAGCGCGATCTTGAG
	NV-F	CTGGTGAAGCTCGCGATC
	NV-R	GATGTCGTTGAGCAGGTTG
	kasOp*-XbaI-F	GCTCTAGATGTTCACATTCGAACGGTCTC	Cloning the kasOp* promoter
	kasOp*-R	GACGTCACCTCTTCAACTCAG
	kasOp*-acbJ-F	GGTGACGTCATGGACGGCATCGGCACCAC	Construction of pSET152-kasOp*-acbJ
	kasOp*-acbJ-R	GAGCGGCCGCTCATCGCAGGCTTGCCTTTCG
	kasOp*-valC-F	GAGGTGACGTCATGACGGCACTTACCCTC	Construction of pSET152-kasOp*-valC
	kasOp*-valC-R	GAGCGGCCGCTCATGCCGTCACCTCGACG
	ermEp*-MfeI-F	GTCAATTGAAGCTTGGGCTGCAGGTCGAC	Cloning ermEp* promoter
	ermEp*-XbaI-F	GCTCTAGAAAGCTTGGGCTGCAGGTCGAC
	ermEp*-R	CATATGTGGATCCTACCAACCG
	acbN-E-F	GATCCACATATGATGAGCGGGACTCTGGTGGGC	Construction of pSET152-ermEp*-acbN
	acbN-E-R	AGGATATCTCACGTCCGCACCGGCCGGCTC
	ermEp*-acbJ-F	GATCCACATATGGACGGCATCGGCACCACAC	Construction of pSET152-ermEp*-acbJ
	acbJ-E-R	GAGCGGCCGCTCATCGCAGGCTTGCCTTTCGG
	gapAp-F	GCTCTAGAGTGATCTCGATCACCTCCGTC	Construction of plasmid pSET152-gapAp-acbJ
	gapAp-R	GATGCCGTCCATAGGTGGTCTCCTCATTTC
	gapAp-acbJ-F	GGAGACCACCTATGGACGGCATCGGCACCAC
	groLp-F	GCTCTAGACCAACTCTCCATGCGTCCTCAG	Construction of plasmid pSET152-groLp-acbJ
	groLp-R	GATGCCGTCCATACGGCGTTGTCCTCCTGGAC
	groLp-acbJ-F	GACAACGCCGTATGGACGGCATCGGCACCAC
	WVp-F	GCTCTAGAGCAAGAACTTGCTGAAACTTTC	Construction of plasmid pSET152-WVp-acbJ
	WVp-R	GATGCCGTCCATTCCTGAAGGGGATAGCCG
	WVp-acbJ-F	CCCTTCAGGAATGGACGGCATCGGCACCAC
	pgmA-F	GAAGAGGTGACGTCATGTCCGTCCACGCCCGCGC	Construction of pSET152-AP
	pgmA-R	GACATATGTCAGCCCCGGAGTGCGGCG
	acbB-F	GAAGAGGTGACGTCATGAAAATCTTGGTCACCG	Construction of pSET152-AB
	acbB-R	GCAGATCTTCAGGTCCACCAGGAACG
	kasOp*-XbaI-F	GATCTAGATGTTCACATTCGAACGGTC	pSET152-AP
	pgmA-AflII-R	GACTTAAGTCAGCCCCGGAGTGCGGCG
	kasOp*-AflII-F	GACTTAAGTGTTCACATTCGAACGGTC	pSET152-AP-AB1
	acbB-BglII-R	GCAGATCTTCAGGTCCACCAGGAACG
	kasOp*-BglII-F	GCAGATCTTGTTCACATTCGAACGGTC	pSET152-AP-AB2
	acbB-KpnI-R	GAGGTACCTCAGGTCCACCAGGAACG
	kasOp*-KpnI-F	GAGGTACCTGTTCACATTCGAACGGTC	pSET152-AP-AB3
	acbB-NdeI-R	GACATATGTCAGGTCCACCAGGAACG
	kasOp*-NdeI-F	GACATATGTGTTCACATTCGAACGGTC	pSET152-AP-AB4
	acbB-ScaI-R	GCAGTACTTCAGGTCCACCAGGAACG
	kasOp*-ScaI-F	GCAGTACTTGTTCACATTCGAACGGTC	pSET152-AP-AB5
	acbB-MfeI-R	GACAATTGTCAGGTCCACCAGGAACG
	MrmlB-F	AGTTGAAGAGGTGACGTCATGCGGCTATTGGTCACCGGC	Construction of pSET152-AP-MB
	MrmlB-R	GCAGTACTTCACTGGCCACGCTCCTGGTAC
	PrmlB-F	AGTTGAAGAGGTGACGTCATGACGATTCTCGTGACCGGCAG	Construction of pSET152-AP-PB
	PrmlB-R	GCAGTACTTCATGCGTACTGCTTACCCACC
	ErfbB-F	AGTTGAAGAGGTGACGTCATGAAAATACTTGTTACTGGTG	Construction of pSET152-AP-EB
	ErfbB-R	GCAGTACTTTACTGGCGGCCCTCATAGTTC
	acbA-BglII-F	GCAGATCTTGTTCACATTCGAACGGTC	Construction of pSET152-AP-EB-AA
	acbA-KpnI-R	GAGGTACCTCACCCGGCGGCGGCGGTC
	ErfbA-F	AGTTGAAGAGGTGACGTCATGAAAATGCGTAAAGGTATT	Construction of pSET152-AP-EB-EA
	ErfbA-R	CAGCGGCCGCTTAATTTGAATCCTTCGTCATT
	MrmlA-F	AGTTGAAGAGGTGACGTCATGCGCGGCATCATCCTCGCC	Construction of pSET152-AP-EB-MA
	MrmlA-R	CAGAATTCCTACTCTCGATCCAGAAGTTGG
	PrmlA-F	AGTTGAAGAGGTGACGTCATGAAACGCAAGGGCATCATC	Construction of pSET152-AP-EB-PA
	PrmlA-R	CACAATTGTCAGTACACGGTCTCGGTCAGCAG
	valC-30a-F	GCGAATTCGTGACGGCACTTACCCTCG	Construction of pET-30a-valC
	valC-30a-R	GCAAGCTTTCATGCCGTCACCTCGAC
	acbJ-30a-F	GGGAATTCCATATGATGGACGGCATCGGCACCACAC	Construction of pET-30a-acbJ
	acbJ-30a-R	CCGGAATTCTCATCGCAGGCTTGCCTTTCGG
	8309-30a-F	GCGAATTCATGCTCAAGCCTGGGCTTC	Construction of pET-30a-ACPL_8309
	8309-30a-R	GCAAGCTTTCACCTGGACAATAGCCG
	8310-30a-F	GCGAATTCATGGGGAACTACCGGCTGATC	Construction of pET-30a-ACPL_8310
	8310-30a-R	GCAAGCTTCTAGAGCCCGTACAGCTCG
	6858-30a-F	GCGAATTCATGCCGGACATGACGCAGTG	Construction of pET-30a-ACPL_6858
	6858-30a-R	GCAAGCTTTCAGGCGCTGATCAGACCCAG
	7709-30a-F	GCGAATTCGTGGCAGAGACCGAGCGTC	Construction of pET-30a-ACPL_7709
	7709-30a-R	GCAAGCTTTCAGAAGGTCTGCAGCCCC
	2834-30a-F	GCGAATTCATGGTGGAGGCGGTTTTGTTC	Construction of pET-30a-ACPL_2834
	2834-30a-R	GCAAGCTTTCACCGATGCCTGGCGGATG
	560-30a-F	GCGAATTCGTGACCGCCTGCCTTTTCG	Construction of pET-30a-ACPL_560
	560-30a-R	GCAAGCTTTTACTGGTCGAGCAGGTCG
	7310-30a-F	GCGAATTCATGCGCGACCGCGCCCGG	Construction of pET-30a-ACPL_7310
	7310-30a-R	GCAAGCTTTCACGAATCGATGTCGAG
	1897-30a-F	GCGAATTCGTGCCTCTAGTCTTCCTC	Construction of pET-30a-ACPL_1897
	1897-30a-R	GCAAGCTTTCAGGAGCGCGTCGCCATG
	acbM-30a-F	GCGAATTCATGAAGCGGCCACCGCACCAC	Construction of pET-30a-acbM
	acbM-30a-R	GTGAGCTCTCATCGCCCGACCAACGCTTC
	acbO-30a-F	GACCATGGCTACCTGCCGGGTGGGGCTGACC	Construction of pET-30a-acbO
	acbO-30a-R	GCGAATTCTCACGTCAGCTTCCCTTTCTC
	acbL-30a-F	GACCATGGCTAGCCGGCACCGCGCGATCGTG	Construction of pET-30a-acbL
	acbL-30a-R	GCGAATTCTCATCGATGATCCTCTCTGAC
	acbN-30a-F	GACCATGGCTAGCGGGACTCTGGTGGGC	Construction of pET-30a-acbN
	acbN-30a-R	GCGAATTCTCACGTCCGCACCGGCCG
	7336-30a-F	GCGAATTCGTGAGCGTGGCGCGGATCG	Construction of pET-30a-ACPL_7336
	7336-30a-R	GCAAGCTTTCAGAGCGCGGCGGCGAC
	7966-30a-F	GCGAATTCATGACGGGACAGAACGTTC	Construction of pET-30a-ACPL_7966
	7966-30a-R	GCAAGCTTTCAGTAGATGACGCCGATC
	7511-30a-F	GCGAATTCGTGCGTTTCGGATTGTTCG	Construction of pET-30a-ACPL_7511
	7511-30a-R	GCAAGCTTCTAGAGCCGGACGACCCG
	706-30a-F	GCGAATTCATGACAAGACTGGCTGTGGTC	Construction of pET-30a-ACPL_706
	706-30a-R	GCAAGCTTTCAGCGGCCGAGGACCGTC
	6412-30a-F	GCGAATTCATGGGAATCCGGGTCGCG	Construction of pET-30a-ACPL_6412
	6412-30a-R	GCAAGCTTTCACGGTGCAACTCCGAAG
	2464-30a-F	CCGAATTCGTGAGCGTCACCACACCGACGGAAGGC	Construction of pET-30a-ACPL_2464
	2464-30a-R	GCAAGCTTTCAGCCGTGATAGCTCATCACGTGCTTG
	1863-30a-F	GAGGATCCGTGGGTAATCCGCTGCGCAC	Construction of pET-30a-ACPL_1863
	1863-30a-R	GCAAGCTTTCATGCTCGCCTCCAGGCAC
	5736-30a-F	CCGAATTCATGGGGCCGGTCACGGCGTACCGCGG	Construction of pET-30a-ACPL_5736
	5736-30a-R	GCAAGCTTCTACTGCAGTAGCGTCTCGGCCGGCCCG
	2126-30a-F	CCGAATTCGTGCTGTTCAACCCGGCCACGGCCGACTTC	Construction of pET-30a-ACPL_2126
	2126-30a-R	GCAAGCTTTCAGCGCATCTCGTACGCACCCACCAGCG
	7667-30a-F	CCGAATTCATGGACTTCGAGTTCGACGCGACGACCG	Construction of pET-30a-ACPL_7667
	7667-30a-R	GCAAGCTTTCACGGACGACTCCGGTAGCGGTTCAAC
	7021-30a-F	CTGATATCATGAATTCTAGGGTGCTGTCCCGGCGTG	Construction of pET-30a-ACPL_7021
	7021-30a-R	GCAAGCTTCTAACCCAACCAGGCGTCCTCAAGGTCG
	2420-30a-F	CTGATATCATGCGTCGCACGATTTTCAACGAGGAC	Construction of pET-30a-ACPL_2420
	2420-30a-R	GCAAGCTTCTACAGACCCATGTCCTTCGCGATGATC
	1809-30a-F	CTGATATCATGGGGGACATCGGCTGGTTGCTGCG	Construction of pET-30a-ACPL_1809
	1809-30a-R	GCAAGCTTTCAGGGCCAGAGCTGTTCCCGGTGCC
	5569-30a-F	CCGAATTCATGATCGGCGACTCCCTTGATGAGGTTCAC	Construction of pET-30a-ACPL_5569
	5569-30a-R	GCAAGCTTTCAGCCGGCGGTGATCCGCGCGTCCTCCTC
	183-30a-F	CCGAATTCATGACTCACTACCAGAGCAACCTTCGG	Construction of pET-30a-ACPL_183
	183-30a-R	GCAAGCTTTCAGAACACGTCCTCGGACAGGTCCATG
	4412-30a-F	CCGAATTCTTGTTCCTCGACCTTCTCACCGCGCT	Construction of pET-30a-ACPL_4412
	4412-30a-R	GCAAGCTTTCAGCTCTCGAACGCCTCCGGCGAGG
	5740-30a-F	CCGAATTCATGTACGCCGATCCGTTCGAGACTCC	Construction of pET-30a-ACPL_5740
	5740-30a-R	GCAAGCTTTCAGCGGTCGTACTCGAAGATCTTCG
	8197-30a-F	CCGAATTCGTGGCCGCCGATGTCACCCAGGTGCG	Construction of pET-30a-ACPL_8197
	8197-30a-R	GCAAGCTTTCAGTACACGTCGCGGACGTAGCGTT
	hrdB-q-F	GAGGTCGAGCTCTCCAAGG	qPCR
	hrdB-q-R	CGATCGAGACGACCAGTCG
	acbB-q-F	CCTCGTTTCAGCTTCGTTCG	qPCR
	acbB-q-R	CGTCCAGTAGCACCTGAGTG
	pgmA-q-F	GTTCAACGAGGACCACATC	qPCR
	pgmA-q-R	CAGGACCGTCACGTCGTTC
	acbJ-q-F	CACCGAGTTCCTGGTCAC	qPCR
	acbJ-q-R	GTGTCGTCGTCGTGGTC
	MrmlB-q-F	CAACTTCGTGCATCTTGC	qPCR
	MrmlB-q-R	GATGTCACCCTGCACGAG
	PrmlB-q-F	GAGGACTTCATCCAGACC	qPCR
	PrmlB-q-R	CGAGCCATAGACTTCGTC
	ErfbB-q-F	GGAATCACTTGCTGATGT	qPCR
	ErfbB-q-R	GTCAACATGGCTTTCAG
	acbA-q-F	GTGCTGTCCATCGAGGAGAAAC	qPCR
	acbA-q-R	GTTGACCTCGGTGATCTCCAG
	ErfbA-q- F	TGTGACTATGGCTGTCAG	qPCR
	ErfbA-q-R	GTATCCTGAGGTGTACTG
	MrmlA-q-F	CTGTCCACGCTGATCATG	qPCR
	MrmlA-q-R	CGTAGCTGAGGTTGACAC
	PrmlA-q-F	GTGTACGACAAGCCGATG	qPCR
	PrmlA-q-R	GCATATTGCAGGTCCAGG
	The corresponding restriction sites are underlined.
