# Supplementary material for: A severe leakage of intermediates to shunt products in acarbose biosynthesis
Source: Nat Commun. 2020 Mar 19;11:1468. doi: 10.1038/s41467-020-15234-8 (PMC7081202; doi:10.1038/s41467-020-15234-8)
Supplement: Supplementary file 5 — Supplementary Dataset 2 [file 41467_2020_15234_MOESM5_ESM.xlsx]

## Sheet: WVp
	The nucleotide sequence of promoter WVp (198 bp)
	1 GCAAGAACTT GCTGAAACTT TCAGGTCCAG TTGCGGTGCC GGTTTCACCG CCATAGATTT
	61 CGCGGTCATC GGGCCTCGAC GGTTCCGATC CGGCCCGGCT GAGTGTGCGG CTCGCTGGGC
	121 GGTGCAGCGA CGCCGACGTC GCTTGAACCC CGAACTTCCA GCCCATCTCA CCGGATGCGG
	181 CGGCTATCCC CTTCAGGA
