# Supplementary material for: A severe leakage of intermediates to shunt products in acarbose biosynthesis
Source: Nat Commun. 2020 Mar 19;11:1468. doi: 10.1038/s41467-020-15234-8 (PMC7081202; doi:10.1038/s41467-020-15234-8)
Supplement: Supplementary file 6 — Supplementary Dataset 3 [file 41467_2020_15234_MOESM6_ESM.xlsx]

## Sheet: gapAp
	The nucleotide sequence of promoter gapAp (372 bp)
	1 GTGATCTCGA TCACCTCCGT CGTCGCGCGG CGGGGCGCCC ACCGGCGTAC CGCCGCCGTC
	61 GTGTCCTTGA TGCCGGGGTG GACGCGGTGA TCCGGGCGCG GGGCGGGGCG CCGCGAGTTC
	121 GGATTTAGAT AACGTTCAGG TCGCGCCCCG CTGCGTTCGG TGCCGGGGGG CTCGGCTAGG
	181 GTCACTGGTG ACGGCGACGG TGCCGGCAGT CCGGCCGAAC CCCCGCTGTG ACTTCGCCAA
	241 AGTGGCTCTG CTGTGGCGTT CTCGCTTCTT CGGGCGCGGC GGCTGGACGC CCTGTGCGGG
	301 CCCCTCAAAA CGGTCGGCAC GAGACTCTCC GCCGGTCGCA GAATCCGGCG GACCGAAATG
	361 AGGAGACCAC CT
