# Supplementary material for: A severe leakage of intermediates to shunt products in acarbose biosynthesis
Source: Nat Commun. 2020 Mar 19;11:1468. doi: 10.1038/s41467-020-15234-8 (PMC7081202; doi:10.1038/s41467-020-15234-8)
Supplement: Supplementary file 7 — Supplementary Dataset 4 [file 41467_2020_15234_MOESM7_ESM.xlsx]

## Sheet: groLp
	The nucleotide sequence of promoter groLp (398 bp)
	1 CCAACTCTCC ATGCGTCCTC AGTACTCGCC ACGGCGGGTT GCGGCAAGCA TGTTGCCGCA
	61 AACGGGACCC TCCCACCTGC GGTTGAAGAT CTTTAGTCGG TTTGCGGGCC GGGCACCGGG
	121 GTTTCGCGGG AAGATGGGGT TTCTTGCACT CGGTACCCGG GAGTGCTAAA CAAGTGATTG
	181 GCACTCACGA GGTGTGAGTG CCAGCAGGTC GGGACGGTGG GGTTCCGGTC GCGACGCCGC
	241 CATCGGCGCC GCGACACGAA ACCGGTCGTC GCGGGCTATC CGGCTCGGCC TGAGGACGTC
	301 ACATCGCCAG GTGGTGACGT CCACAGACTT CCTCAAAGAG TGTGCGGGAG CGGGTCAGAC
	361 CGGCCCTCAC CCGCGAATGT CCAGGAGGAC AACGCCGT
