# Supplementary material for: A severe leakage of intermediates to shunt products in acarbose biosynthesis
Source: Nat Commun. 2020 Mar 19;11:1468. doi: 10.1038/s41467-020-15234-8 (PMC7081202; doi:10.1038/s41467-020-15234-8)
Supplement: Supplementary file 8 — Source Data [file 41467_2020_15234_MOESM8_ESM.xlsx]

## Sheet: Fig. 6b
Fig. 6b The titer of acarbose (1) of SE50/110, QQ-8,QQ-9, QQ-10, QQ-11, QQ-12, QQ-12::pSET152 and QQ-12::AN.
		Acarbose (1) titer (g/L)
	Strains	Rep 1	Rep 2	Rep 3	average	s.d.
	SE50/110	3.14619	3.17055	3.26661	3.19445	0.0636665
	QQ-8	3.77652	3.73449	3.87765	3.79622	0.0735868
	QQ-9	3.6326	3.68234	3.71477	3.67657	0.04139
	QQ-10	3.70054	3.83888	3.86941	3.80295	0.089986
	QQ-11	3.90405	3.95774	3.86378	3.90852	0.0471386
	QQ-12	3.94605	3.96164	3.92678	3.94482	0.0174601
	QQ-12::pSET152	3.3926	3.22894	3.35462	3.32539	0.0856524
	QQ-12::AN	3.42089	3.4107	3.27738	3.36965	0.0800773

## Sheet: Fig. 6c
Fig. 6c The titer of 1-epi-valienol (8) and valienol (9) of SE50/110, QQ-8, QQ-9, QQ-10, QQ-11, QQ-12, QQ-12::pSET152 and QQ-12::AN, respectively.
		1-epi-Valienol (8) titer (g/L)					Valienol (9) titer (g/L)
	Strains	Rep 1	Rep 2	Rep 3	average	s.d.	Rep 1	Rep 2	Rep 3	average	s.d.
	SE50/110	2.4231	2.52092	2.7122	2.55207	0.147047	1.542	1.61236	1.623	1.59245	0.0440159
	QQ-8	2.34448	2.38	2.38495	2.36981	0.0220763	0.68904	0.6632	0.638737	0.663659	0.0251546
	QQ-9	2.46781	2.46541	2.42495	2.45273	0.0240819	0.715387	0.721052	0.694764	0.710401	0.0138355
	QQ-10	2.37339	2.40033	2.55721	2.44364	0.0992715	0.732297	0.715744	0.742577	0.730206	0.0135381
	QQ-11	2.35113	2.63156	2.49723	2.49331	0.140256	0.718849	0.77018	0.819474	0.769501	0.050316
	QQ-12	2.33061	2.63647	2.46214	2.47641	0.15343	0.714153	0.824787	0.78467	0.774537	0.0560089
	QQ-12::pSET152	2.2968	2.35982	2.40094	2.35252	0.0524527	0.703966	0.707958	0.702153	0.704692	0.00296995
	QQ-12::AN	2.14105	2.20561	2.30158	2.21608	0.080777	0.928087	0.961061	0.858657	0.915935	0.0522725

## Sheet: Fig. 6e
Fig. 6e The titer of acarbose (1) of mutants carrying pSET152 (as control) and its derived plasmids containing cassettes AP, AB, AP-AB1, AP-AB2, AP-AB4, AP-AB5, AP-AB6, AP-MB, AP-PB, AP-EB, AP-MB-AA, AP-MB-MA, AP-MB-PA and AP-MB-EA.
			Acarbose (1) titer (g/L)
		Strains	Rep 1	Rep 2	Rep 3	average	s.d.
		SE50/110::pSET152	2.95875	3.05203	2.99979	3.00352	0.0467561
		SE50/110::AP	3.28605	3.26153	3.18903	3.24554	0.0504484
		SE50/110::AB	3.34114	3.31344	3.23618	3.29692	0.0543959
		SE50/110::AP-AB1	3.41	3.36575	3.45451	3.41009	0.0443788
		SE50/110::AP-AB2	3.6585	3.77521	3.68478	3.70617	0.0612247
		SE50/110::AP-AB3	3.66721	3.74396	3.68043	3.6972	0.0410332
		SE50/110::AP-AB4	3.49795	3.52692	3.593	3.53929	0.0487172
		SE50/110::AP-AB5	3.47203	3.64968	3.52718	3.54963	0.0909264
		SE50/110::AP-MB	3.90789	3.87937	3.82873	3.872	0.0400929
		SE50/110::AP-PB	3.53953	3.77275	3.63602	3.64944	0.117188
		SE50/110::AP-EB	2.9894	3.1869	3.20876	3.12835	0.120834
		SE50/110::AP-MB-AA	3.62661	3.74413	3.58106	3.6506	0.0841424
		SE50/110::AP-MB-MA	4.23362	4.14791	4.46193	4.28115	0.162316
		SE50/110::AP-MB-PA	4.163	4.27864	3.98079	4.14081	0.150158
		SE50/110::AP-MB-EA	4.46328	4.294	4.36813	4.37514	0.0848543

## Sheet: Fig. 6f
Fig. 6f The titers of 1-epi-valienol (8) and valienol (9) of mutants carrying pSET152 (as control) and its derived plasmids containing cassettes AP, AB, AP-AB1, AP-AB2, AP-AB4, AP-AB5, AP-AB6, AP-MB, AP-PB, AP-EB, AP-MB-AA, AP-MB-MA, AP-MB-PA and AP-MB-EA, respectively.
		1-epi-Valienol (8) titer (g/L)					Valienol (9) titer (g/L)
	Strains	Rep 1	Rep 2	Rep 3	average	s.d.	Rep 1	Rep 2	Rep 3	average	s.d.
	SE50/110::pSET152	2.6098	2.6014	2.53314	2.58145	0.0420449	1.55418	1.5882	1.59533	1.57924	0.0219915
	SE50/110::AP	2.26721	2.16005	2.14081	2.18936	0.0681063	1.43926	1.47878	1.3721	1.43005	0.0539294
	SE50/110::AB	2.11808	1.91911	1.97559	2.00426	0.102537	1.3408	1.32123	1.17716	1.29208	0.11247
	SE50/110::AP-AB1	1.79429	1.9994	2.04636	1.94668	0.134047	1.19839	1.0745	1.22064	1.16451	0.0787432
	SE50/110::AP-AB2	1.9774	1.8907	1.96485	1.94432	0.0468576	1.13387	1.12277	1.20267	1.1531	0.0432834
	SE50/110::AP-AB3	2.03718	1.85054	1.94383	1.94385	0.0933196	1.17575	1.06966	1.03339	1.09293	0.0739799
	SE50/110::AP-AB4	1.86079	1.84102	1.81168	1.83783	0.0247111	1.09326	1.02634	1.06035	1.05998	0.0334593
	SE50/110::AP-AB5	1.84069	1.79001	1.89303	1.84125	0.051513	1.0751	1.02936	1.11336	1.07261	0.0420552
	SE50/110::AP-MB	1.9245	1.9168	1.92511	1.92214	0.0046307	1.2976	1.29023	1.25686	1.28156	0.0217114
	SE50/110::AP-PB	1.37094	1.44168	1.44222	1.41828	0.0409946	0.733431	0.728005	0.721708	0.727715	0.00586704
	SE50/110::AP-EB	2.10332	1.9074	1.93833	1.98302	0.105327	0.862093	0.85632	0.765025	0.827813	0.0544523
	SE50/110::AP-MB-AA	1.76307	1.81291	1.86071	1.81223	0.0488246	1.14343	1.24639	1.20215	1.19732	0.051649
	SE50/110::AP-MB-MA	1.36671	1.22421	1.43362	1.34151	0.106952	0.999535	0.90927	1.00952	0.972776	0.0552248
	SE50/110::AP-MB-PA	1.60248	1.5605	1.74436	1.63578	0.0963466	1.0437	1.00737	1.1701	1.07372	0.0854163
	SE50/110::AP-MB-EA	1.23639	1.36145	1.21595	1.27126	0.0787716	0.853585	0.878048	0.799623	0.843752	0.0401266

## Sheet: Fig. 7a
Fig. 7a The titer of acarbose (1) of SE50/110::pSET152 (as control), QQ-12::pSET152 (as control), QQ-12::AP-MB-EA and QQ-12::AP-MB-EA-EN.
		Acarbose (1) titer (g/L)
	Strains	Rep 1	Rep 2	Rep 3	average	s.d.
	SE50/110::pSET152	2.77459	3.00445	3.02413	2.93439	0.138739
	QQ-12::pSET152	3.1398	3.42145	3.20085	3.25403	0.148169
	QQ-12::AP-MB-EA	4.96092	4.77916	4.75397	4.83135	0.112918
	QQ-12::AP-MB-EA-EN	5.60587	5.75788	5.60027	5.65467	0.0894253

## Sheet: Fig. 7b
Fig. 7b The titers of 1-epi-valienol (8) and valienol (9) of SE50/110::pSET152 (as control), QQ-12::pSET152 (as control), QQ-12::AP-MB-EA and QQ-12::AP-MB-EA-EN.
		1-epi-Valienol (8) titer (g/L)					Valienol (9) titer (g/L)
	Strains	Rep 1	Rep 2	Rep 3	average	s.d.	Rep 1	Rep 2	Rep 3	average	s.d.
	SE50/110::pSET152	2.41825	2.69423	2.54961	2.55403	0.138041	1.48354	1.80135	1.59189	1.62559	0.161564
	QQ-12::pSET152	2.75723	2.27533	2.4079	2.48015	0.248944	0.603289	0.506388	0.483012	0.530896	0.0637745
	QQ-12::AP-MB-EA	1.94223	1.87312	1.75369	1.85634	0.0953848	0.411464	0.405242	0.33447	0.383726	0.04277
	QQ-12::AP-MB-EA-EN	1.83663	1.82309	1.81526	1.82499	0.0108087	0.311856	0.315594	0.318573	0.315341	0.00336568

## Sheet: Fig. 7c
Fig. 7c The time course of acarbose (1) titer of SE50/110::pSET152 and QQ-12::AP-MB-EA-AN.
		Acarbose (1) titer (g/L)
		SE50/110::pSET152						QQ-12::AP-MB-EA-AN
	Time (d)	Rep 1	Rep 2	Rep 3	Rep 4	average	s.d.	Rep 1	Rep 2	Rep 3	Rep 4	average	s.d.
	1	0.569906	0.557115	0.600992	0.612891	0.585226	0.0260694	0.722807	0.645167	0.67298	0.590581	0.657883	0.0551795
	2	1.68096	1.57476	1.5999	1.48225	1.58447	0.0818367	2.69088	2.64536	2.75885	2.62529	2.68009	0.0592422
	3	2.42704	2.41142	2.41985	2.35986	2.40454	0.0304645	4.6489	4.61519	4.73864	4.49075	4.62337	0.102624
	4	2.99075	2.75103	2.82391	2.84771	2.85335	0.100407	6.43621	6.48108	6.37324	6.29937	6.39748	0.0789536
	5	3.13081	2.84796	2.85887	3.14518	2.9957	0.164468	6.6427	6.42729	6.25351	6.60304	6.48164	0.178584
	6	3.41117	3.16774	3.46199	3.45356	3.37362	0.13904	7.26169	7.4677	7.49992	7.36977	7.39977	0.107407
	7	3.32615	3.14072	3.62882	3.57206	3.41694	0.226197	6.725	7.31896	7.12238	7.02368	7.0475	0.247565

## Sheet: Fig. 7d
Fig. 7d The time courses of 1-epi-valienol (8) and valienol (9) titers of SE50/110::pSET152 and QQ-12::AP-MB-EA-AN, respectively.
		1-epi-Valienol (8) titer (g/L)
		SE50/110::pSET152					QQ-12::AP-MB-EA-AN
	Time (d)	Rep 1	Rep 2	Rep 3	average	s.d.	Rep 1	Rep 2	Rep 3	average	s.d.
	1	0.591842	0.621124	0.67938	0.630782	0.0445605	0.433729	0.549109	0.483746	0.488861	0.0578597
	2	1.55195	1.56293	1.55874	1.55787	0.00554118	1.47651	1.4927	1.38849	1.45257	0.0560788
	3	1.97477	2.05599	2.02529	2.01868	0.0410113	1.99165	2.02121	1.84662	1.95316	0.093441
	4	2.36041	2.35462	2.34999	2.35501	0.00522218	2.066	2.11322	2.24366	2.14096	0.0920207
	5	2.39883	2.42882	2.60998	2.47921	0.114238	2.39804	2.07232	2.25439	2.24158	0.163241
	6	2.83325	2.63321	2.57992	2.68213	0.133565	2.16592	2.05166	2.20439	2.14066	0.0794339
	7	2.92215	2.54915	2.65883	2.71005	0.191703	2.25862	2.01131	2.214	2.16131	0.131804
		Valienol (9) titer (g/L)
		SE50/110::pSET152					QQ-12::AP-MB-EA-AN
	Time (d)	Rep 1	Rep 2	Rep 3	average	s.d.	Rep 1	Rep 2	Rep 3	average	s.d.
	1	0.24471	0.24524	0.27875	0.256233	0.0195021	0.0710086	0.0924424	0.0814215	0.0816242	0.0107183
	2	0.931149	0.916127	0.759447	0.868908	0.0950931	0.28301	0.282113	0.276374	0.280499	0.00360054
	3	1.42534	1.43133	1.39645	1.4177	0.0186517	0.450829	0.444261	0.408915	0.434668	0.0225438
	4	1.86577	1.86778	1.88068	1.87141	0.00809296	0.64649	0.597724	0.571322	0.605179	0.0381347
	5	1.99986	2.03233	2.1839	2.07203	0.0982337	0.666351	0.553812	0.638508	0.619557	0.0586141
	6	2.42306	2.20332	2.13607	2.25415	0.150097	0.791408	0.694602	0.761744	0.749251	0.0495976
	7	2.48322	2.18636	2.65165	2.44041	0.235579	0.924216	0.854352	0.847139	0.875236	0.0425711
